# Supplementary material for: Integrative Analysis of Metabolome and Transcriptome Revealed Lutein Metabolism Contributed to Yellow Flower Formation in Prunus mume
Source: Plants (Basel). 2023 Sep 21;12(18):3333. doi: 10.3390/plants12183333 (PMC10537319; doi:10.3390/plants12183333)
Supplement: Supplementary file 1 [file plants-12-03333-s001.zip › plants-2597310 -Supplementary.xlsx]

## Sheet: Supplementary Table S1
Supplementary Table S1. Information of 74 flavonoid compounds between 'HJH' and 'ZLE' ﬂower at S2, S3 and S4 in P.mume.
Compounds	CAS No	Class	ZLE-S2 (nmol/g DW)	ZLE-S3 (nmol/g DW)	ZLE-S4 (nmol/g DW)	HJH-S2 (nmol/g DW)	HJH-S3 (nmol/g DW)	HJH-S4 (nmol/g DW)	Molecular Weight (Da)	ZLE-S2 (μg/g DW)	ZLE-S3 (μg/g DW)	ZLE-S4 (μg/g DW)	HJH-S2 (μg/g DW)	HJH-S3 (μg/g DW)	HJH-S4 (μg/g DW)
Benzylideneacetophenone	94-41-7	Chalcones	0.00151795	0.00778053	0.0241579	0.00280754	0.00323375	0.00393803	208.089	0.000315868	0.00161904	0.00502699	0.000584217	0.000672907	0.000819461
Hydroxychalcone	2657-25-2	Chalcones	NA	NA	0.0123702	NA	NA	0.0268569	224.084	NA	NA	0.00277197	NA	NA	0.00601819
Naringenin chalcone	25515-46-2	Chalcones	1.4304	1.43863	1.15247	1.97376	1.17527	1.38104	272.068	0.389165	0.391405	0.313551	0.536998	0.319754	0.375738
Phloretin	60-82-2	Chalcones	0.551628	0.310019	0.296359	0.069581	0.133955	0.110322	274.084	0.151193	0.0849712	0.0812273	0.0190711	0.036715	0.0302375
Phlorizin	60-81-1	Chalcones	6.10827	6.02702	6.89658	3.07225	4.05684	3.45596	436.137	2.66404	2.62861	3.00785	1.33992	1.76934	1.50727
Sieboldin	18777-73-6	Chalcones	2.03437	1.77336	2.34816	1.49766	1.69495	1.12218	452.132	0.919804	0.801794	1.06168	0.677139	0.76634	0.507374
Trilobatin	4192-90-9	Chalcones	1.53478	1.30306	1.56193	0.265803	0.393565	0.376159	436.137	0.669376	0.568312	0.681217	0.115927	0.171648	0.164057
Eriocitrin	13463-28-0	Flavanones	0.323353	0.286092	0.210451	0.210653	0.26713	0.246081	596.174	0.192775	0.170561	0.125466	0.125586	0.159256	0.146707
Eriodictyol	552-58-9	Flavanones	1.61809	1.43095	0.968073	2.43181	0.889971	0.922668	288.063	0.466114	0.412203	0.278866	0.700515	0.256368	0.265787
Isosakuranetin	480-43-3	Flavanones	NA	NA	0.0440726	NA	0.0463783	NA	286.084	NA	NA	0.0126085	NA	0.0132681	NA
Pinocembrin	480-39-7	Flavanones	0.0620211	0.58677	0.709673	0.0302014	0.662141	2.19726	256.074	0.015882	0.150256	0.181729	0.00773377	0.169557	0.562659
Astilbin	29838-67-3	Flavanonols	32.0062	27.5587	27.2835	18.792	21.7999	22.1936	450.116	14.4065	12.4046	12.2808	8.45856	9.81251	9.98972
Dihydrokaempferol	480-20-6	Flavanonols	1.86562	1.53828	1.2973	0.657906	0.510564	0.461615	288.063	0.537416	0.443121	0.373703	0.189519	0.147075	0.132974
Isosilybin	72581-71-6	Flavanonols	0.0160516	0.0146289	0.0129115	0.0599355	0.0496976	0.0496725	482.121	0.00773883	0.00705293	0.00622493	0.0288962	0.0239603	0.0239482
Silibinin	22888-70-6	Flavanonols	NA	NA	NA	0.252454	0.22337	0.188334	482.121	NA	NA	NA	0.121713	0.107691	0.0907998
Silychristin	33889-69-9	Flavanonols	NA	NA	NA	0.081842	0.0901055	0.106861	482.121	NA	NA	NA	0.0394578	0.0434418	0.0515198
Taxifolin	480-18-2	Flavanonols	36.056	21.8648	12.446	45.3041	29.5742	15.7426	304.058	10.9631	6.64817	3.7843	13.7751	8.9923	4.78667
Naringenin-7-glucoside	529-55-5	Flavanones	6.54619	6.29247	7.30756	12.3131	11.3021	10.9646	434.121	2.84184	2.7317	3.17237	5.34538	4.90647	4.75997
5-O-Demethylnobiletin	2174-59-6	Flavones	0.000413064	NA	0.000819184	0.00744128	0.00738249	0.00434711	388.116	0.000160317	NA	0.000317938	0.00288808	0.00286526	0.00168718
7,4-Di-O-methylapigenin	5128-44-9	Flavones	0.0640665	0.119853	0.096046	0.0665722	0.10358	0.0703365	298.084	0.0190972	0.0357261	0.0286298	0.0198441	0.0308756	0.0209662
Acacetin	480-44-4	Flavones	0.00442259	0.16134	0.0248204	0.0175788	0.0391439	0.0576753	284.068	0.00125632	0.0458317	0.00705069	0.00499359	0.0111196	0.0163837
Apigenin	520-36-5	Flavones	0.0371618	0.373849	0.0500904	0.0299455	0.0347387	0.0399656	270.053	0.0100356	0.100959	0.0135271	0.00808687	0.00938129	0.0107928
Apigenin 7-glucoside	578-74-5	Flavones	0.036007	0.055134	0.106628	0.0414373	0.0674271	0.109538	432.106	0.0155588	0.0238237	0.0460743	0.0179053	0.0291356	0.047332
Apigenin-7-glucuronide	29741-09-1	Flavones	0.13421	0.264519	0.481413	0.369293	0.490406	0.0605302	446.085	0.059869	0.117998	0.214751	0.164736	0.218763	0.0270016
Baicalein	491-67-8	Flavones	0.0594113	NA	NA	0.10083	0.0671501	0.0668731	270.053	0.0160442	NA	NA	0.0272295	0.0181341	0.0180593
Chrysin	480-40-0	Flavones	0.0130599	0.0127416	0.0219659	0.014038	0.0145929	0.0383007	254.058	0.00331798	0.00323711	0.00558061	0.00356645	0.00370744	0.00973058
Chrysosplenetin	603-56-5	Flavones	0.000602786	0.0122066	0.00184321	0.00245013	0.00461396	0.00606138	374.1	0.000225502	0.00456649	0.000689543	0.000916595	0.00172608	0.00226756
Diosmetin	520-34-3	Flavones	0.147311	0.122241	0.101239	0.408974	0.258798	0.239039	300.063	0.0442026	0.03668	0.0303781	0.122718	0.0776557	0.0717269
Eupatorin	855-96-9	Flavones	NA	0.0454341	0.0137324	0.00756906	0.010336	0.0185934	344.09	NA	0.0156334	0.00472517	0.00260443	0.00355652	0.00639778
Genkwanin	437-64-9	Flavones	0.00457103	0.0164602	0.0134515	0.00510731	0.0142977	NA	284.068	0.00129849	0.00467581	0.00382115	0.00145082	0.00406154	NA
Hispidulin	1447-88-7	Flavones	NA	0.109591	0.0271109	0.0313163	0.0602417	0.112788	300.063	NA	0.0328843	0.00813499	0.00939687	0.0180763	0.0338435
Homoplantaginin	17680-84-1	Flavones	0.882076	1.16765	1.209	1.59657	1.80909	1.41361	462.116	0.407622	0.53959	0.558699	0.737801	0.836009	0.653254
Limocitrin	489-33-8	Flavones	0.186542	0.148774	0.117581	NA	NA	NA	346.069	0.0645565	0.051486	0.040691	NA	NA	NA
Luteolin	491-70-3	Flavones	3.52364	1.60398	1.99897	1.2622	1.28323	1.0235	286.048	1.00793	0.458815	0.571801	0.361049	0.367065	0.29277
Narcissin	604-80-8	Flavones	492.604	515.57	492.613	510.356	507.202	489.536	624.169	307.468	321.803	307.474	318.548	316.58	305.553
Nobiletin	478-01-3	Flavones	0.000446385	0.000778561	0.00158377	0.021719	0.0234597	0.0158594	402.131	0.000179505	0.000313084	0.000636884	0.00873391	0.00943387	0.00637758
Oroxin A	57396-78-8	Flavones	NA	NA	NA	0.0633908	0.0618259	0.0679733	432.106	NA	NA	NA	0.0273915	0.0267153	0.0293716
Sakuranetin	2957-21-3	Flavones	0.000824599	0.00183982	0.0135722	0.00201759	0.00415184	0.00306814	286.084	0.000235905	0.000526343	0.00388278	0.0005772	0.00118778	0.000877746
Scutellarein	529-53-3	Flavones	0.388682	0.375223	0.355211	NA	NA	NA	286.048	0.111182	0.107332	0.101607	NA	NA	NA
Scutellarein tetramethyl ether	1168-42-9	Flavones	NA	NA	NA	0.00422485	0.00550865	0.00412138	342.11	NA	NA	NA	0.00144537	0.00188457	0.00140997
Scutellarin	27740-01-8	Flavones	0.99402	1.01463	1.21473	0.834601	0.971857	0.753711	462.08	0.459317	0.468842	0.561302	0.385652	0.449075	0.348274
Sinensetin	2306-27-6	Flavones	NA	NA	NA	0.00187502	0.00218496	0.0018204	372.121	NA	NA	NA	0.000697733	0.00081307	0.000677409
Tangeretin	481-53-8	Flavones	0.00215038	0.00223311	0.00312169	0.0805447	0.0576458	0.0355547	372.121	0.0008002	0.000830987	0.00116165	0.0299724	0.0214512	0.0132306
Tricetin	520-31-0	Flavones	0.178126	0.17593	0.171332	0.16152	0.154305	0.161705	302.043	0.0538017	0.0531382	0.0517497	0.0487861	0.0466068	0.0488418
Nicotiflorin	17650-84-9	Flavones	353.208	373.655	340.817	157.253	183.374	177.674	594.158	209.861	222.01	202.499	93.4335	108.953	105.566
3,7,4-Trihydroxyflavone	2034-65-3	Flavonols	7.50205	10.7071	18.7318	16.4806	27.3509	33.2033	270.053	2.02595	2.89148	5.05858	4.45064	7.38619	8.96664
Afzelin	482-39-3	Flavonols	0.231748	0.086765	0.113585	0.307391	0.0263847	0.0168649	432.106	0.10014	0.0374916	0.0490806	0.132825	0.011401	0.00728744
Astragalin	480-10-4	Flavonols	690.346	693.574	665.939	394.454	433.431	390.255	448.101	309.345	310.791	298.408	176.755	194.221	174.874
Avicularin	572-30-5	Flavonols	205.615	187.854	190.557	282.377	288.819	251.987	434.085	89.2543	81.5447	82.7181	122.576	125.372	109.384
Baimaside	18609-17-1	Flavonols	129.615	113.936	105.916	57.6615	50.8927	45.942	626.148	81.1584	71.3407	66.3193	36.1047	31.8663	28.7665
Hyperoside	482-36-0	Flavonols	3208.29	3081.87	3021.79	3647.95	3560.88	3492.83	464.095	1488.95	1430.28	1402.4	1693	1652.59	1621.01
Icaritin	118525-40-9	Flavonols	0.119116	NA	NA	0.119872	NA	NA	368.126	0.0438498	NA	NA	0.0441279	NA	NA
Isorhamnetin	480-19-3	Flavonols	11.4628	6.51017	5.93517	8.68432	12.9744	11.9363	316.058	3.6229	2.05759	1.87586	2.74475	4.10066	3.77258
Isorhamnetin 3-O-glucoside	5041-82-7	Flavonols	307.083	320.771	289.827	417.957	433.445	412.695	478.111	146.82	153.364	138.569	199.83	207.235	197.314
Isorhamnetin-3-O-neohespeidoside	55033-90-4	Flavonols	74.6323	73.8885	63.7734	134.425	136.47	129.342	624.169	46.5832	46.1189	39.8054	83.9039	85.1805	80.731
Kaempferide	491-54-3	Flavonols	0.0526011	0.0561318	0.0449839	0.0360003	0.0394853	0.0331998	300.063	0.0157837	0.0168431	0.013498	0.0108024	0.0118481	0.00996205
Kaempferol	520-18-3	Flavonols	14.3142	8.63165	8.32131	5.03704	8.18519	7.36035	286.048	4.09453	2.46906	2.38029	1.44083	2.34135	2.10541
Kaempferol 3-neohesperidoside	32602-81-6	Flavonols	272.208	265.859	241.068	184.449	222.465	227.84	594.158	161.735	157.962	143.233	109.592	132.18	135.373
Laricitrin	53472-37-0	Flavonols	NA	NA	NA	0.116242	0.133653	0.112173	332.053	NA	NA	NA	0.0385987	0.04438	0.0372474
Miquelianin	22688-79-5	Flavonols	1.72858	1.61641	2.99931	2.04886	1.59058	0.634067	478.075	0.826389	0.772767	1.4339	0.979509	0.760417	0.303131
Myricetin	529-44-2	Flavonols	0.197464	0.205782	0.15854	0.196272	0.210304	0.225956	318.038	0.062801	0.0654465	0.0504218	0.0624218	0.0668845	0.0718626
Quercetin	117-39-5	Flavonols	165.033	81.9326	86.0291	46.6959	72.5538	45.798	302.043	49.8471	24.7471	25.9845	14.1041	21.9143	13.833
Quercimeritrin	491-50-9	Flavonols	77.5607	72.993	68.7685	72.3024	70.5682	72.2665	464.095	35.9956	33.8757	31.9151	33.5552	32.7504	33.5386
Rutin	153-18-4	Flavonols	623.956	637.064	635.573	604.434	619.379	592.99	610.153	380.709	388.707	387.797	368.797	377.916	361.815
Typhaneoside	104472-68-6	Flavonols	417.068	471.118	454.542	845.243	820.568	800.458	770.227	321.237	362.868	350.1	651.029	632.024	616.534
Myricitrin	17912-87-7	Flavonols	0.324207	0.200914	0.107631	0.166493	NA	NA	464.095	0.150463	0.0932432	0.049951	0.0772688	NA	NA
Vitexin	3681-93-4	Flavone glycosides	0.0113897	0.0134111	0.0120629	0.0141467	NA	0.015243	432.106	0.00492154	0.00579501	0.00521246	0.00611287	NA	0.00658657
(-)-Catechin	18829-70-4	Flavanols	459.409	446.728	516.408	353.576	297.591	299.243	290.079	133.265	129.586	149.799	102.565	86.325	86.8042
(-)-Epicatechin	490-46-0	Flavanols	69.5105	64.4827	73.3039	23.8927	17.2574	14.8956	290.079	20.1635	18.7051	21.2639	6.93076	5.00601	4.32089
(-)-Epigallocatechin	970-74-1	Flavanols	0.0461991	NA	0.138827	NA	NA	NA	306.074	0.0141403	NA	0.0424913	NA	NA	NA
(-)-Gallocatechin	3371-27-5	Flavanols	5.00827	4.02356	4.30216	3.22359	3.35622	4.60221	306.074	1.5329	1.23151	1.31678	0.986656	1.02725	1.40862
Genistin	529-59-9	Isoflavanones	0.36019	0.276685	0.204826	0.88757	0.590648	0.37383	432.106	0.15564	0.119557	0.0885064	0.383524	0.255222	0.161534
Glycitin	40246-10-4	Isoflavanones	0.0133505	0.0399688	0.110224	NA	NA	NA	446.121	0.00595593	0.0178309	0.0491734	NA	NA	NA
Ononin	486-62-4	Isoflavanones	NA	NA	NA	0.144408	0.223369	0.170886	430.126	NA	NA	NA	0.0621136	0.096077	0.0735026

## Sheet: Supplementary Table S2
Supplementary Table S2. Information of 20 differential flavonoid metabolites between 'HJH' and 'ZLE' ﬂower at S2, S3 and S4 in P.mume.
Compounds	CAS No	Class	ZLE-S2 (nmol/g DW)	ZLE-S3 (nmol/g DW)	ZLE-S4 (nmol/g DW)	HJH-S2 (nmol/g DW)	HJH-S3 (nmol/g DW)	HJH-S4 (nmol/g DW)	Molecular Weight (Da)	ZLE-S2 (μg/g DW)	ZLE-S3 (μg/g DW)	ZLE-S4 (μg/g DW)	HJH-S2 (μg/g DW)	HJH-S3 (μg/g DW)	HJH-S4 (μg/g DW)	Type
Phloretin	60-82-2	Chalcones	0.551628	0.310019	0.296359	0.069581	0.133955	0.110322	274.084	0.151193	0.0849712	0.0812273	0.0190711	0.036715	0.0302375	down
Trilobatin	4192-90-9	Chalcones	1.53478	1.30306	1.56193	0.265803	0.393565	0.376159	436.137	0.669376	0.568312	0.681217	0.115927	0.171648	0.164057	down
Benzylideneacetophenone	94-41-7	Chalcones	0.00151795	0.00778053	0.0241579	0.00280754	0.00323375	0.00393803	208.089	0.000315868	0.00161904	0.00502699	0.000584217	0.000672907	0.000819461	down
Sieboldin	18777-73-6	Chalcones	2.03437	1.77336	2.34816	1.49766	1.69495	1.12218	452.132	0.919804	0.801794	1.06168	0.677139	0.76634	0.507374	down
Pinocembrin	480-39-7	Flavanones	0.0620211	0.58677	0.709673	0.0302014	0.662141	2.19726	256.074	0.015882	0.150256	0.181729	0.00773377	0.169557	0.562659	down
Isosilybin	72581-71-6	Flavanonols	0.0160516	0.0146289	0.0129115	0.0599355	0.0496976	0.0496725	482.121	0.00773883	0.00705293	0.00622493	0.0288962	0.0239603	0.0239482	up
Dihydrokaempferol	480-20-6	Flavanonols	1.86562	1.53828	1.2973	0.657906	0.510564	0.461615	288.063	0.537416	0.443121	0.373703	0.189519	0.147075	0.132974	down
Diosmetin	520-34-3	Flavones	0.147311	0.122241	0.101239	0.408974	0.258798	0.239039	300.063	0.0442026	0.03668	0.0303781	0.122718	0.0776557	0.0717269	up
Nobiletin	478-01-3	Flavones	0.000446385	0.000778561	0.00158377	0.021719	0.0234597	0.0158594	402.131	0.000179505	0.000313084	0.000636884	0.00873391	0.00943387	0.00637758	up
Tangeretin	481-53-8	Flavones	0.00215038	0.00223311	0.00312169	0.0805447	0.0576458	0.0355547	372.121	0.0008002	0.000830987	0.00116165	0.0299724	0.0214512	0.0132306	up
Nicotiflorin	17650-84-9	Flavones	353.208	373.655	340.817	157.253	183.374	177.674	594.158	209.861	222.01	202.499	93.4335	108.953	105.566	down
Luteolin	491-70-3	Flavones	3.52364	1.60398	1.99897	1.2622	1.28323	1.0235	286.048	1.00793	0.458815	0.571801	0.361049	0.367065	0.29277	down
5-O-Demethylnobiletin	2174-59-6	Flavones	0.000413064	0	0.000819184	0.00744128	0.00738249	0.00434711	388.116	0.000160317	0	0.000317938	0.00288808	0.00286526	0.00168718	up
Quercetin	117-39-5	Flavonols	165.033	81.9326	86.0291	46.6959	72.5538	45.798	302.043	49.8471	24.7471	25.9845	14.1041	21.9143	13.833	down
Kaempferol	520-18-3	Flavonols	14.3142	8.63165	8.32131	5.03704	8.18519	7.36035	286.048	4.09453	2.46906	2.38029	1.44083	2.34135	2.10541	down
3,7,4-Trihydroxyflavone	2034-65-3	Flavonols	7.50205	10.7071	18.7318	16.4806	27.3509	33.2033	270.053	2.02595	2.89148	5.05858	4.45064	7.38619	8.96664	up
Typhaneoside	104472-68-6	Flavonols	417.068	471.118	454.542	845.243	820.568	800.458	770.227	321.237	362.868	350.1	651.029	632.024	616.534	up
Baimaside	18609-17-1	Flavonols	129.615	113.936	105.916	57.6615	50.8927	45.942	626.148	81.1584	71.3407	66.3193	36.1047	31.8663	28.7665	down
Isorhamnetin-3-O-neohespeidoside	55033-90-4	Flavonols	74.6323	73.8885	63.7734	134.425	136.47	129.342	624.169	46.5832	46.1189	39.8054	83.9039	85.1805	80.731	up
Genistin	529-59-9	Isoflavanones	0.36019	0.276685	0.204826	0.88757	0.590648	0.37383	432.106	0.15564	0.119557	0.0885064	0.383524	0.255222	0.161534	up

## Sheet: Supplementary Table S3
Supplementary Table S3. Information of 37 carotenoids compounds between 'HJH' and 'ZLE' ﬂower at S2, S3 and S4 in P.mume.
Compounds	CAS No	Ionization Model	Q1 (Da)	Q3 (Da)	Class	HJH-S2 (μg/g DW)	HJH-S3 (μg/g DW)	HJH-S4 (μg/g DW)	ZLE-S2 (μg/g DW)	ZLE-S3 (μg/g DW)	ZLE-S4 (μg/g DW)
Lutein	127-40-2	[M+H-18]+	551.5	175.4	xanthophylls	57.1925	25.7968	24.617	17.7399	12.0136	11.9213
Zeaxanthin	144-68-3	[M+H]+	569.4	477.5	xanthophylls	8.57583	5.62445	1.60643	18.8949	13.9531	9.0548
Neoxanthin	14660-91-4	[M+H]+	601.4	565.5	xanthophylls	4.72414	2.02693	1.41499	NA	NA	NA
Violaxanthin	126-29-4	[M+H]+	601.4	221	xanthophylls	2.20034	0.960348	0.58979	0.804169	0.34101	0.243703
β-Cryptoxanthin	472-70-8	[M+H]+	553.5	177.4	xanthophylls	1.43636	0.943872	0.446946	1.43605	0.687556	0.357402
α-Cryptoxanthin	24480-38-4	[M+H]+	553.5	123.1	xanthophylls	0.343174	0.104802	0.111673	0.0415276	0.0383315	0.0290934
Antheraxanthin	640-03-9	[M+H]+	585.5	175.4	xanthophylls	0.301479	0.152505	0.102713	NA	0.251776	0.0908719
violaxanthin myristate	-	[M+H]+	811.8	793.7	carotenoid esters	3.21196	0.455881	NA	0.515684	0.13266	NA
violaxanthin-myristate-caprate	-	[M+H]+	965.7	947.8	carotenoid esters	1.32412	NA	NA	NA	NA	NA
lutein dilaurate	-	[M+H-201]+	733.5	533.3	carotenoid esters	1.32341	0.429569	0.255005	0.149909	0.0714017	0.0762469
rubixanthin palmitate	-	[M+H]+	791.7	535.4	carotenoid esters	1.14641	0.442111	0.479705	0.426499	0.182727	0.146368
lutein laurate	-	[M+H-18]+	733.5	533.3	carotenoid esters	1.14353	0.478851	0.196	0.217167	0.0801011	0.0758102
rubixanthin laurate	-	[M+H]+	735.6	535.4	carotenoid esters	1.09943	0.520169	0.141531	0.202742	0.0575751	0.0432966
β-cryptoxanthin laurate	-	[M+H]+	735.8	535.5	carotenoid esters	1.03402	0.465139	0.12949	0.203989	0.0745098	0.0567347
lutein oleate	-	[M+H-18]+	815.7	533.4	carotenoid esters	0.930422	0.283861	0.331891	0.299627	0.15332	0.105637
β-cryptoxanthin palmitate	-	[M+H]+	791.9	535.5	carotenoid esters	0.92091	0.355093	0.412062	0.423391	0.178222	0.16122
lutein palmitate	-	[M+H-18]+	789.8	533.5	carotenoid esters	0.818972	0.397515	0.314345	0.486017	0.206902	0.158939
lutein myristate	-	[M+H-18]+	761.8	533.5	carotenoid esters	0.559116	0.199366	0.0876761	0.130701	0.0496316	0.0424037
violaxanthin laurate	-	[M+H-18]+	783.7	583.4	carotenoid esters	0.542752	0.106425	0.0804186	0.0610887	0.0535607	0.0770354
zeaxanthin palmitate	-	[M+H]+	807.8	551.5	carotenoid esters	0.523828	0.47137	NA	0.305598	0.14183	NA
violaxanthin-myristate-laurate	-	[M+H]+	993.8	975.7	carotenoid esters	0.522217	0.304583	0.384851	0.166167	0.174909	0.365389
violaxanthin-myristate-palmitate	-	[M+H]+	1050	793.8	carotenoid esters	0.437145	0.865013	0.922488	0.484464	0.56077	1.192
lutein dimyristate	-	[M+H-228]+	761.8	533.5	carotenoid esters	0.39402	0.134007	0.0457339	0.0842527	0.0381195	0.0295774
lutein dipalmitate	-	[M+H-256]+	789.8	533.5	carotenoid esters	0.347157	0.180742	0.0926963	0.165869	0.0833755	0.0498142
lutein caprate	-	[M+H-18]+	705.7	533.5	carotenoid esters	0.277988	0.103878	0.062427	0.0310348	0.0165054	0.0142202
violaxanthin dimyristate	-	[M+H]+	1021.8	793.7	carotenoid esters	0.256516	0.400207	0.438738	0.15297	0.175781	0.415961
β-cryptoxanthin myristate	-	[M+H]+	763.9	535.5	carotenoid esters	0.254185	0.111008	NA	0.0612907	NA	NA
zeaxanthin dilaurate	-	[M+H]+	933.9	533.2	carotenoid esters	0.19545	0.0909726	0.022519	NA	NA	NA
lutein dioleate	-	[M+H-282]+	815.7	533.4	carotenoid esters	0.153821	0.0760372	0.0649438	0.0948656	0.0601343	0.0490666
zeaxanthin dimyristate	-	[M+H]+	990	761.8	carotenoid esters	0.146825	0.0552532	NA	NA	NA	NA
zeaxanthin-laurate-palmitate	-	[M+H]+	989.9	533.4	carotenoid esters	0.140033	0.071813	0.0125653	0.0221069	0.0124095	NA
violaxanthin dipalmitate	-	[M+H]+	1077.9	821.7	carotenoid esters	0.0766365	0.180583	0.225916	0.183595	0.241556	0.424884
violaxanthin dilaurate	-	[M+H]+	966.7	948.8	carotenoid esters	NA	0.161372	0.186424	0.0891571	0.073732	0.155379
β-Carotene	7235-40-7	[M+H]+	537.6	177.1	carotenes	23.5913	13.0475	5.96174	15.4402	5.88896	2.87971
α-Carotene	7488-99-5	[M+H]+	537.5	123.2	carotenes	4.19624	1.08043	1.37832	0.495171	0.550913	0.370581
(E/Z)-Phytoene	13920-14-4	[M+H]+	545.3	81	carotenes	3.73945	7.51379	15.6825	2.22818	2.9485	5.52308
γ-Carotene	472-93-5	[M+H]+	537.4	177.3	carotenes	0.153116	0.093744	NA	0.101905	0.126539	0.131536

## Sheet: Supplementary Table S4
Supplementary Table S4. Information of 28 differential carotenoids metabolites between 'HJH' and 'ZLE' ﬂower at S2, S3 and S4 in P.mume.
Compounds	CAS No	Ionization Model	Q1 (Da)	Q3 (Da)	Class	HJH-S2 (μg/g DW)	HJH-S3 (μg/g DW)	HJH-S4 (μg/g DW)	ZLE-S2 (μg/g DW)	ZLE-S3 (μg/g DW)	ZLE-S4 (μg/g DW)	Type
Lutein	127-40-2	[M+H-18]+	551.5	175.4	xanthophylls	57.1925	25.7968	24.617	17.7399	12.0136	11.9213	up
Violaxanthin	126-29-4	[M+H]+	601.4	221	xanthophylls	2.20034	0.960348	0.58979	0.804169	0.34101	0.243703	up
Zeaxanthin	144-68-3	[M+H]+	569.4	477.5	xanthophylls	8.57583	5.62445	1.60643	18.8949	13.9531	9.0548	down
α-Cryptoxanthin	24480-38-4	[M+H]+	553.5	123.1	xanthophylls	0.343174	0.104802	0.111673	0.0415276	0.0383315	0.0290934	up
Neoxanthin	14660-91-4	[M+H]+	601.4	565.5	xanthophylls	4.72414	2.02693	1.41499	NA	NA	NA	up
lutein caprate	-	[M+H-18]+	705.7	533.5	carotenoid esters	0.277988	0.103878	0.062427	0.0310348	0.0165054	0.0142202	up
lutein dilaurate	-	[M+H-201]+	733.5	533.3	carotenoid esters	1.32341	0.429569	0.255005	0.149909	0.0714017	0.0762469	up
lutein dimyristate	-	[M+H-228]+	761.8	533.5	carotenoid esters	0.39402	0.134007	0.0457339	0.0842527	0.0381195	0.0295774	up
lutein dipalmitate	-	[M+H-256]+	789.8	533.5	carotenoid esters	0.347157	0.180742	0.0926963	0.165869	0.0833755	0.0498142	up
lutein laurate	-	[M+H-18]+	733.5	533.3	carotenoid esters	1.14353	0.478851	0.196	0.217167	0.0801011	0.0758102	up
lutein myristate	-	[M+H-18]+	761.8	533.5	carotenoid esters	0.559116	0.199366	0.0876761	0.130701	0.0496316	0.0424037	up
lutein oleate	-	[M+H-18]+	815.7	533.4	carotenoid esters	0.930422	0.283861	0.331891	0.299627	0.15332	0.105637	up
rubixanthin laurate	-	[M+H]+	735.6	535.4	carotenoid esters	1.09943	0.520169	0.141531	0.202742	0.0575751	0.0432966	up
rubixanthin palmitate	-	[M+H]+	791.7	535.4	carotenoid esters	1.14641	0.442111	0.479705	0.426499	0.182727	0.146368	up
violaxanthin dipalmitate	-	[M+H]+	1077.9	821.7	carotenoid esters	0.0766365	0.180583	0.225916	0.183595	0.241556	0.424884	down
violaxanthin laurate	-	[M+H-18]+	783.7	583.4	carotenoid esters	0.542752	0.106425	0.0804186	0.0610887	0.0535607	0.0770354	up
violaxanthin myristate	-	[M+H]+	811.8	793.7	carotenoid esters	3.21196	0.455881	NA	0.515684	0.13266	NA	up
violaxanthin-myristate-laurate	-	[M+H]+	993.8	975.7	carotenoid esters	0.522217	0.304583	0.384851	0.166167	0.174909	0.365389	up
zeaxanthin-laurate-palmitate	-	[M+H]+	989.9	533.4	carotenoid esters	0.140033	0.071813	0.0125653	0.0221069	0.0124095	NA	up
β-cryptoxanthin laurate	-	[M+H]+	735.8	535.5	carotenoid esters	1.03402	0.465139	0.12949	0.203989	0.0745098	0.0567347	up
β-cryptoxanthin myristate	-	[M+H]+	763.9	535.5	carotenoid esters	0.254185	0.111008	NA	0.0612907	NA	NA	up
β-cryptoxanthin palmitate	-	[M+H]+	791.9	535.5	carotenoid esters	0.92091	0.355093	0.412062	0.423391	0.178222	0.16122	up
violaxanthin dilaurate	-	[M+H]+	966.7	948.8	carotenoid esters	NA	0.161372	0.186424	0.0891571	0.073732	0.155379	up
violaxanthin dimyristate	-	[M+H]+	1021.8	793.7	carotenoid esters	0.256516	0.400207	0.438738	0.15297	0.175781	0.415961	up
zeaxanthin palmitate	-	[M+H]+	807.8	551.5	carotenoid esters	0.523828	0.47137	NA	0.305598	0.14183	NA	up
α-Carotene	7488-99-5	[M+H]+	537.5	123.2	carotenes	4.19624	1.08043	1.37832	0.495171	0.550913	0.370581	up
(E/Z)-Phytoene	13920-14-4	[M+H]+	545.3	81	carotenes	3.73945	7.51379	15.6825	2.22818	2.9485	5.52308	up
β-Carotene	7235-40-7	[M+H]+	537.6	177.1	carotenes	23.5913	13.0475	5.96174	15.4402	5.88896	2.87971	up

## Sheet: Supplementary Table S5
Supplementary Table S5. Overview of the transcriptome sequencing dataset and quality check.
Sample	Raw Reads	Clean Reads	Reads mapped genome	Clean Base(G)	Error Rate(%)	Q20(%)	Q30(%)	GC Content(%)
HJH-S2-1	46188262	42173554	35753333(84.78%)	6.33	0.03	97.08	92.12	45.2
HJH-S2-2	46334292	43183884	37615938(87.11%)	6.48	0.03	96.95	91.85	44.88
HJH-S2-3	53991654	52316630	45334525(86.65%)	7.85	0.03	97.04	91.99	45.49
HJH-S3-1	49461986	47684210	39734587(83.33%)	7.15	0.03	97.11	92.22	45.3
HJH-S3-2	47702420	46140210	38394954(83.21%)	6.92	0.03	96.8	91.58	45.51
HJH-S3-3	69478228	67644788	58016603(85.77%)	10.15	0.03	97.53	93.13	45.59
HJH-S4-1	48002318	46532034	43726340(93.97%)	6.98	0.03	97.04	92.05	45.7
HJH-S4-2	47774470	46146450	37867207(82.06%)	6.92	0.03	97.22	92.39	45.45
HJH-S4-3	46866234	46007184	37712415(81.97%)	6.9	0.03	97.99	93.83	45.58
ZLE-S2-1	49017508	46494672	42488060(91.38%)	6.97	0.03	97.05	92.08	45.64
ZLE-S2-2	44160696	41329298	37642084(91.08%)	6.2	0.03	96.74	91.55	45.6
ZLE-S2-3	47099750	43479480	39625574(91.14%)	6.52	0.03	96.8	91.58	45.74
ZLE-S3-1	47219382	43418654	39511768(91.00%)	6.51	0.03	97.05	92.15	45.64
ZLE-S3-2	46817282	43167882	39248358(90.92%)	6.48	0.03	96.95	91.94	45.72
ZLE-S3-3	49593522	47819226	43475955(90.92%)	7.17	0.03	96.99	91.94	45.97
ZLE-S4-1	48674220	46955190	42703002(90.94%)	7.04	0.03	97.13	92.24	46.13
ZLE-S4-2	48538256	46825246	42372187(90.49%)	7.02	0.03	96.77	91.51	46.11
ZLE-S4-3	48374288	46780986	42483771(90.81%)	7.02	0.03	96.98	91.98	46.23

## Sheet: Supplementary Table S6
Supplementary Table S6. Summary of functional annotation for assembled genes.
Database	Number of genes	Percentage (%)
GO	20950	82.4219
KEGG	19932	78.4169
KOG	24704	97.191
NR	24682	97.1044
Pfam	21590	84.9398
SwissProt	18546	72.964
Trembl	24582	96.711
Total Number of genes	25418	100

## Sheet: Supplementary Table S7
Supplementary Table S7. Primers used in the qRT-PCR
Gene name	Gene ID	Forward sequence 5’-3’	Reverse sequence 5’-3’
qPmPP2A	LOC103321463	ATATAGCTGCTCAGTTCAACC	AAAAACAGTCACCACATTCTT
qPmZDS	LOC103318575	GCACACGAATGAGTATCCAGAG	GTGAGCATACAACGAGCACTAA
qPmPSY	LOC103327356	GTTGACATTCAGCCATTCAAAGA	CCCGCAACATAATAGCAGTAGA
qPmPSY	LOC103328937	GCCCTTCAAAGACATGGTAGA	CCCAGCAACATAGTAGCAGTAG
qPmPDS	LOC103322563	CCAAGACCAGACCTTGACAATA	CCAAACCTGCACCAACAATC
qPmLCYB	LOC103339232	CCAGGTTACCAAGTGGCTTAT	CAAGTGTGAGTCTCTCCAATCC
qPmVDE	LOC103318745	CCAGGCTAGTTCTCTCTCTATCT	CGACACTGCGCATTCATTAAA
qPmZISO	LOC103342570	CTTTACCGCTGGCTGTTAGT	CCCATAACTGTACTCCATCGTATC
qPmCHYB	LOC103333723	GGCTGTCATGGCTGTTTATTAC	CAGCAGCACCAACAGATAGA
qPmCCD1	LOC103330446	GGCTCTTTCAGAGGCAGATAAG	TGGATGAGCAGTGAAGGAATG
qPmCCD4	LOC103321735	GCGAGTCTGATCTCCCTTATTC	TGAGCCGTCATGCTCATAAA
qNCED3	LOC103325828	AAGACGACTTGCCGTATCAC	CTTTCGGGTGGGCTATCATT
qNCED5	LOC103325135	CGCGAAGGTGGATGTTTCTA	TCTTCCGATGAACCCAATTCC
qNtActin		TGTGTTGGACTCTGGTGATG	CGCTCGGTAAGGATCTTCATC

## Sheet: Supplementary Table S8
Supplementary Table S8. Correlation of carotenoid pathway genes with 5 carotenoid metabolites.
carotenoid metabolites	genes	Correlation	P-Value
Lutein	LOC103327356	0.851316	0.0315171
Lutein	LOC103321735	-0.826107	0.042729
β-Carotene	LOC103340271	0.896463	0.0155249
β-Carotene	LOC103339783	0.948626	0.00389113
β-Carotene	LOC103339888	-0.819887	0.0457396
β-Carotene	LOC103321735	-0.904533	0.0132358
Phytoene	LOC103322563	-0.837557	0.0374385
Phytoene	LOC103318612	-0.986561	0.000269691
Phytoene	LOC103318757	-0.96125	0.0022232
Phytoene	LOC103330446	-0.858149	0.0287553
Phytoene	LOC103325135	-0.917679	0.00988621
Phytoene	LOC103328616	-0.853953	0.0304369
Zeaxanthin	LOC103322563	0.91368	0.0108551
Zeaxanthin	LOC103318612	0.979975	0.000597489
Zeaxanthin	LOC103340735	0.863772	0.026573
Zeaxanthin	LOC103337559	-0.876917	0.0217917
Zeaxanthin	LOC103318757	0.949015	0.00383289
Zeaxanthin	LOC103330551	0.843639	0.0347615
Zeaxanthin	LOC103330446	0.911192	0.0114801
Zeaxanthin	LOC103325135	0.980434	0.000570513
Zeaxanthin	LOC103328616	0.918371	0.00972309

## Sheet: Supplementary Table S9
Supplementary Table S9. Information of 93 TFs in the network.
ID	Name	Family	HJH-S2	HJH-S3	HJH-S4	ZLE-S2	ZLE-S3	ZLE-S4
LOC103318740	MYB90	MYB	89.28	267.417	34.7433	519.563	2653.62	1602.04
LOC103319473	GATA24	GATA	13.82	16.3867	19.4	3.51333	3.59333	2.97
LOC103319683	HY5	bZIP	76.97	84.3233	43.9133	137.89	401.513	415.367
LOC103319847	RAP2-4	ERF	201.417	132.29	201.82	62.88	39.31	38.88
LOC103320106	WRKY17	WRKY	31.4433	41.43	43.06	30.3167	22.6867	16.5567
LOC103320122	ASR3	Trihelix	7.46667	5.32333	6.67	7.82	2.03333	2.59
LOC103320741	WRKY40	WRKY	52.4967	24.4833	47.6233	0.613333	0.54	0.46
LOC103320882	bHLH110	bHLH	1.92667	0.813333	0.98	1.02	0.376667	0.293333
LOC103322087	LUX	MYB	3.53	11.6533	5.07	2.58	0.64	0.646667
LOC103322369	bHLH113	bHLH	5.92333	6.79	6.12	6.01333	0.87	0.733333
LOC103322513	bHLH128	bHLH	15.1933	9.76667	7.38	3.75667	1.04333	0.763333
LOC103323067	RAP2-3	ERF	19	11.25	35.5767	3.08333	2.55	1.45667
LOC103323149	MYB12	MYB	0.29	1.03333	0.0966667	5.77667	14.5833	13.78
LOC103323643	bHLH35	bHLH	38.39	48.6367	9.84	16.8767	3.41	1.31333
LOC103324163	bHLH92	bHLH	2.76333	0.776667	1.11	0.173333	0.01	0.1
LOC103324471	WRKY31	WRKY	102.913	131.057	191.2	32.4567	27.48	20.46
LOC103324601	bHLH112	bHLH	1.76	1.2	2.93667	2.42	0.586667	0.363333
LOC103324655	RAP2-7	ERF	7.13333	20.08	14.1167	18.7833	94.7267	139.663
LOC103324674	NAC25	NAC	64.5367	75.03	50.55	58.45	141.537	172.653
LOC103324959	TGA5	DOG	0.0666667	0.293333	0.12	0.466667	0.806667	1.07
LOC103325042	GTE12	TFIID	16.28	12.7933	12.7233	7.04333	5.80333	4.83333
LOC103326071	GTE4	TFIID	7.80333	7.63	10.66	10.14	2.27333	2.57
LOC103327639	MYB114	MYB	0.47	1.55333	4.57667	2.52333	23.6333	36.94
LOC103328175	WRKY40	WRKY	182.637	63.34	79.69	22.74	4.88	1.43667
LOC103328232	AP2	ERF	9.78667	4.26333	11.2333	40.6033	0.35	0.703333
LOC103328791	WRKY71	WRKY	2.20333	11.7133	35.86	0.01	0	0.0533333
LOC103329304	WRKY31	WRKY	6.7	13.5867	12.8633	0.776667	0.2	0.0533333
LOC103329528	LHW	bHLH	8.78667	11.4167	11.8833	7.97	2.81333	3.93333
LOC103330320	MADS8	MADS	15.04	8.24333	15.95	1.35333	1.08333	1.25333
LOC103330385	GT-4	Trihelix	8.49333	9.15333	12.3	4.41333	3.28333	3.39
LOC103331060	WRI1	ERF	6.45333	2.41333	4.33	3.02667	0.18	0.17
LOC103332261	WRKY46	WRKY	53.7133	30.6	34.69	6.84	1.38667	0.67
LOC103332364	GATA8	GATA	42.4133	31.2367	63.54	47.95	19.6267	11.2767
LOC103332859	ICE1	bHLH	1.06333	0.953333	1.48	13.0033	19.3067	7.79333
LOC103333047	ASIL1	Trihelix	7.22667	10.1667	11.24	9.04333	16.4467	14.3133
LOC103333154	WRKY70	WRKY	54.1733	40.4367	61.27	3.14333	3.07333	4.97333
LOC103333393	ERF105	ERF	177.947	74.4467	131.377	55.5167	25.22	12.7
LOC103333551	RAP2-4	ERF	163.147	406.113	643.737	45.25	27.63	31.1233
LOC103334153	WRKY21	WRKY	22.12	33.38	29.74	11.9433	10.14	8.58667
LOC103334171	UNE12	bHLH	31.7967	34.3467	34.9133	19.5467	12.5933	11.1967
LOC103335291	WRKY30	WRKY	6.24	5.54667	7.59	4.04	3.69667	2.48333
LOC103335662	bHLH63	bHLH	40.4267	70.69	57.83	41.0033	152.63	134.73
LOC103337044	ERF5	ERF	123.723	33.6067	35.3033	52.0467	10.8633	5.49333
LOC103337105	ERF1A	ERF	34.8133	27.0133	40.6967	23.2633	4.99667	2.5
LOC103337527	WRKY7	WRKY	41.7233	63.5167	50.6367	13.0033	10.2367	4.67333
LOC103337660	WRKY53	WRKY	119.697	42.4233	66	2.72	2.94	1.82333
LOC103338075	NF-YC	NF-YC	8.33667	10.02	11.4633	19.6233	20.1767	18.8133
LOC103338090	WRKY43	WRKY	5.80333	4.46667	13.57	11.1	1.32667	2.00667
LOC103338908	KAN2	G2-like	15.9767	7.5	8.31	0.443333	0.136667	0.0766667
LOC103339156	bHLH106	bHLH	0.936667	1.15333	1.29333	0.213333	0.06	0.0633333
LOC103339726	PTL	Trihelix	21.6033	16.96	17.8167	1.42667	0.316667	0.306667
LOC103340617	ERF017	ERF	227.34	56.4167	35.28	47.1433	5.75	2.69667
LOC103340954	IIIA-like	zf-C2H2	1.94	1.50667	1.46	2.12667	3.19	2.76
LOC103342013	BIM2	bHLH	25.1433	19.3567	17.7267	22.8133	6.17333	5.14333
LOC103342154	TCP11	TCP	31.4567	33.9167	14.1633	17.6667	111.333	68.8167
LOC103342345	NGA1-like	B3	0.816667	0.913333	1.07333	0.0666667	0.05	0.0866667
LOC103342534	MYB113	MYB	0	0	0	0.143333	0.806667	2.73
LOC103342547	TT2	MYB	0.46	2.51	0.57	2.74667	26.7033	44.2767
LOC103342762	ERF110	ERF	15.04	16.4667	8.25	1.20667	1.08667	0.636667
LOC103342913	WRKY33	WRKY	80.5067	36.8933	84.8767	2.07333	1.6	0.746667
LOC103343812	AP2	ERF	1.77	0.876667	0.783333	1.60667	0.26	0.163333
LOC103318619	GTL2	Trihelix	27.85	17.1467	12.48	51.7	2.69333	0.976667
LOC103323349	bHLH148	bHLH	2.39667	28.0733	27.7667	9.00667	95.39	92.7267
LOC103323686	TCP7-like	TCP	4.12333	15.0833	17.08	3.75333	23.4367	17.7533
LOC103324920	GTF2H2	Ssl1	2.11667	3.23333	2.62	3.86	0.983333	0.793333
LOC103326540	ERF3	ERF	69.85	69.7267	78.0267	51.91	125.413	142.29
LOC103329580	POTM1-1	MADS	16.4033	5.01333	3.06	7.52333	1.90333	2.19667
LOC103334551	PIF1	bHLH	15.3167	5.32333	3.47	5.04667	2.97667	1.71
LOC103340933	HsfC1	Hsf	9.93667	29.49	4.27667	13.75	0.97	0.94
LOC103342117	NAC29	NAC	2.58333	0.856667	4.38	0.303333	39.03	27.2
LOC103343982	E2FB	E2F	3.44	6.51667	3.40667	2.58	7.94333	10.2467
LOC103319016	VRN1	B3	1	1.26667	0.65	0.336667	1.37	5.13333
LOC103319035	TCP8	TCP	5.03667	7.06	7.5	9.02	3.34	2.52667
LOC103322537	IBH1-like	bHLH	4.15	6.28667	2.67	0.34	8.36333	22.62
LOC103326247	NAC56	NAC	149.667	262.91	139.85	91.73	282.717	407.75
LOC103330053	WRKY3	WRKY	13.13	18.21	24.5533	5.12333	24.79	25.29
LOC103332394	GTE6	TFIID	2.99	4.29	3.29333	3.56333	1.66667	0.846667
LOC103334065	WRKY69	WRKY	8.74667	10.49	40.17	0.576667	24.2333	26.25
LOC103338263	bHLH79	bHLH	192.703	174.113	45.51	407.48	98.0633	56.3633
LOC103338627	BIM1	bHLH	20.6133	11.6733	4.89	67.2833	9.29667	2.76333
LOC103338636	AGL8	MADS	103.613	90.9833	111.307	183.943	100.887	36.79
LOC103338798	ERF118	ERF	4.70333	7.34333	4.20667	6.09667	2.63333	2.34
LOC103344245	bHLH149	bHLH	12.3067	42.19	51.9467	3.93333	45.95	94.52
LOC103320223	GATA12	GATA	12.3533	4.97333	0.793333	103.917	4.75	3.02
LOC103320278	MYB44	MYB	1.19667	0.51	0.173333	5.45333	0.68	0.296667
LOC103320446	ERF011	ERF	117.05	270.04	165.843	24.6767	189.163	230.533
LOC103321660	bHLH79	bHLH	214.103	29.5067	7.35667	420.483	54.33	32.7267
LOC103334028	GATA23	GATA	1.99667	0.43	0.483333	4.74	0.933333	0.443333
LOC103334094	UNE12	bHLH	1.33333	0.776667	1.08	5.74	0.616667	0.766667
LOC103335617	GATA5	GATA	26.9233	33.9033	33.4533	7.03	33.2767	28.08
LOC103336798	APL	MYB	0.383333	0.173333	0.243333	2.12667	0.22	0.186667
LOC103337713	TOE3	ERF	6.32	48.5833	109.28	0.0266667	7.78667	55.5133
LOC103338142	ICE1	bHLH	7.48333	3.30667	6.6	58.4633	5.91667	3.65

## Sheet: Supplementary Table S10
Supplementary Table S10. Correlation of 93 TFs with 5 screened genes.
genes	TFs	Correlation	P-Value
LOC103327356	LOC103318740	-0.92314	0.00863424
LOC103327356	LOC103319473	0.824694	0.0434044
LOC103327356	LOC103319683	-0.951978	0.00340384
LOC103327356	LOC103319847	0.930358	0.00710611
LOC103327356	LOC103320106	0.824632	0.0434344
LOC103327356	LOC103320122	0.930855	0.00700633
LOC103327356	LOC103320741	0.852658	0.0309651
LOC103327356	LOC103320882	0.891238	0.0171005
LOC103327356	LOC103322087	0.883507	0.0195654
LOC103327356	LOC103322369	0.938658	0.00552882
LOC103327356	LOC103322513	0.947249	0.00410067
LOC103327356	LOC103323067	0.846461	0.0335517
LOC103327356	LOC103323149	-0.876855	0.0218135
LOC103327356	LOC103323643	0.819216	0.0460702
LOC103327356	LOC103324163	0.955348	0.00294615
LOC103327356	LOC103324471	0.845409	0.0340003
LOC103327356	LOC103324601	0.827159	0.0422295
LOC103327356	LOC103324655	-0.936673	0.00588841
LOC103327356	LOC103324674	-0.893099	0.0165308
LOC103327356	LOC103324959	-0.873423	0.0230187
LOC103327356	LOC103325042	0.896347	0.0155591
LOC103327356	LOC103326071	0.925262	0.00817001
LOC103327356	LOC103327639	-0.873235	0.0230854
LOC103327356	LOC103328175	0.914832	0.0105716
LOC103327356	LOC103328232	0.822168	0.0446246
LOC103327356	LOC103328791	0.86911	0.0245772
LOC103327356	LOC103329304	0.892539	0.0167014
LOC103327356	LOC103329528	0.965436	0.00177132
LOC103327356	LOC103330320	0.865211	0.0260276
LOC103327356	LOC103330385	0.895707	0.0157484
LOC103327356	LOC103331060	0.965797	0.00173474
LOC103327356	LOC103332261	0.94273	0.00482586
LOC103327356	LOC103332364	0.811576	0.0499106
LOC103327356	LOC103332859	-0.834307	0.0389068
LOC103327356	LOC103333047	-0.863311	0.0267488
LOC103327356	LOC103333154	0.823629	0.0439168
LOC103327356	LOC103333393	0.90276	0.0137236
LOC103327356	LOC103333551	0.830221	0.0407905
LOC103327356	LOC103334153	0.838322	0.0370963
LOC103327356	LOC103334171	0.939834	0.00532102
LOC103327356	LOC103335291	0.827196	0.0422119
LOC103327356	LOC103335662	-0.880835	0.0204545
LOC103327356	LOC103337044	0.845373	0.0340158
LOC103327356	LOC103337105	0.924284	0.00838225
LOC103327356	LOC103337527	0.838916	0.0368322
LOC103327356	LOC103337660	0.837855	0.0373048
LOC103327356	LOC103338075	-0.821369	0.0450135
LOC103327356	LOC103338090	0.842662	0.0351855
LOC103327356	LOC103338908	0.91718	0.0100046
LOC103327356	LOC103339156	0.948797	0.00386543
LOC103327356	LOC103339726	0.943633	0.00467625
LOC103327356	LOC103340617	0.885351	0.0189632
LOC103327356	LOC103340954	-0.914004	0.0107749
LOC103327356	LOC103342013	0.914519	0.0106482
LOC103327356	LOC103342154	-0.850914	0.0316831
LOC103327356	LOC103342345	0.848025	0.0328896
LOC103327356	LOC103342534	-0.876928	0.021788
LOC103327356	LOC103342547	-0.94522	0.00441904
LOC103327356	LOC103342762	0.83462	0.0387642
LOC103327356	LOC103342913	0.865469	0.0259306
LOC103327356	LOC103343812	0.841582	0.0356564
LOC103321735	LOC103318619	-0.939292	0.00541637
LOC103321735	LOC103320122	-0.944482	0.00453787
LOC103321735	LOC103320882	-0.961046	0.00224662
LOC103321735	LOC103322369	-0.890871	0.0172139
LOC103321735	LOC103322513	-0.862021	0.027244
LOC103321735	LOC103323349	0.959423	0.00243639
LOC103321735	LOC103323643	-0.857519	0.0290052
LOC103321735	LOC103323686	0.868805	0.0246892
LOC103321735	LOC103324601	-0.816659	0.0473394
LOC103321735	LOC103324655	0.936195	0.00597681
LOC103321735	LOC103324674	0.850734	0.0317576
LOC103321735	LOC103324920	-0.82258	0.0444242
LOC103321735	LOC103326071	-0.864103	0.0264472
LOC103321735	LOC103326540	0.91608	0.0102684
LOC103321735	LOC103327639	0.945887	0.00431311
LOC103321735	LOC103328175	-0.848644	0.0326291
LOC103321735	LOC103328232	-0.896091	0.0156347
LOC103321735	LOC103329580	-0.94222	0.00491131
LOC103321735	LOC103331060	-0.932269	0.00672595
LOC103321735	LOC103332261	-0.814012	0.0486707
LOC103321735	LOC103333047	0.979066	0.000652759
LOC103321735	LOC103333393	-0.833266	0.0393828
LOC103321735	LOC103334551	-0.871096	0.0238533
LOC103321735	LOC103335662	0.979427	0.000630492
LOC103321735	LOC103337044	-0.966293	0.00168505
LOC103321735	LOC103337105	-0.857637	0.0289581
LOC103321735	LOC103340617	-0.951639	0.0034516
LOC103321735	LOC103340933	-0.831627	0.0401377
LOC103321735	LOC103342013	-0.961805	0.00216045
LOC103321735	LOC103342117	0.839674	0.036496
LOC103321735	LOC103342547	0.858643	0.0285603
LOC103321735	LOC103343812	-0.98105	0.000535229
LOC103321735	LOC103343982	0.861022	0.0276302
LOC103340271	LOC103318619	0.968641	0.00145965
LOC103340271	LOC103319016	-0.855379	0.0298604
LOC103340271	LOC103319035	0.837636	0.0374028
LOC103340271	LOC103320122	0.819761	0.0458014
LOC103340271	LOC103322369	0.815744	0.0477976
LOC103340271	LOC103322537	-0.872026	0.0235179
LOC103340271	LOC103323686	-0.82512	0.0432004
LOC103340271	LOC103324920	0.880385	0.020606
LOC103340271	LOC103326247	-0.849384	0.0323195
LOC103340271	LOC103326540	-0.961074	0.00224333
LOC103340271	LOC103328232	0.85536	0.0298681
LOC103340271	LOC103330053	-0.879243	0.020993
LOC103340271	LOC103332394	0.830239	0.040782
LOC103340271	LOC103334065	-0.833541	0.0392565
LOC103340271	LOC103335662	-0.867148	0.0253022
LOC103340271	LOC103337044	0.84797	0.0329128
LOC103340271	LOC103338263	0.868007	0.0249833
LOC103340271	LOC103338627	0.93377	0.00643439
LOC103340271	LOC103338636	0.852995	0.0308274
LOC103340271	LOC103338798	0.851102	0.0316052
LOC103340271	LOC103340933	0.835731	0.0382602
LOC103340271	LOC103342013	0.884361	0.0192852
LOC103340271	LOC103342117	-0.915188	0.0104846
LOC103340271	LOC103343812	0.932752	0.00663131
LOC103340271	LOC103343982	-0.836687	0.0378288
LOC103340271	LOC103344245	-0.916328	0.0102086
LOC103339783	LOC103318619	0.958646	0.00252992
LOC103339783	LOC103320122	0.844912	0.0342132
LOC103339783	LOC103320882	0.849514	0.0322653
LOC103339783	LOC103322369	0.839237	0.0366898
LOC103339783	LOC103323349	-0.86645	0.0255624
LOC103339783	LOC103323643	0.877343	0.0216444
LOC103339783	LOC103323686	-0.856967	0.0292246
LOC103339783	LOC103324655	-0.818436	0.0464557
LOC103339783	LOC103324920	0.8566	0.0293707
LOC103339783	LOC103326540	-0.946148	0.00427193
LOC103339783	LOC103327639	-0.891075	0.0171509
LOC103339783	LOC103328232	0.837483	0.0374714
LOC103339783	LOC103329580	0.888349	0.0180029
LOC103339783	LOC103330053	-0.833696	0.039186
LOC103339783	LOC103331060	0.81625	0.0475441
LOC103339783	LOC103332394	0.8162	0.0475691
LOC103339783	LOC103333047	-0.892929	0.0165825
LOC103339783	LOC103334551	0.819672	0.0458452
LOC103339783	LOC103335662	-0.892613	0.0166786
LOC103339783	LOC103337044	0.893389	0.016443
LOC103339783	LOC103338263	0.864821	0.0261748
LOC103339783	LOC103338627	0.886835	0.018485
LOC103339783	LOC103338798	0.873253	0.0230793
LOC103339783	LOC103340617	0.880121	0.0206951
LOC103339783	LOC103340933	0.88749	0.0182757
LOC103339783	LOC103342013	0.914419	0.0106727
LOC103339783	LOC103342117	-0.913268	0.0109574
LOC103339783	LOC103343812	0.953322	0.00321736
LOC103339783	LOC103344245	-0.872048	0.0235103
LOC103339888	LOC103318619	-0.856237	0.029516
LOC103339888	LOC103320223	-0.900927	0.014237
LOC103339888	LOC103320278	-0.92746	0.00770219
LOC103339888	LOC103320446	0.873736	0.0229074
LOC103339888	LOC103321660	-0.825086	0.0432164
LOC103339888	LOC103322537	0.870517	0.0240634
LOC103339888	LOC103323686	0.879718	0.0208316
LOC103339888	LOC103326540	0.851483	0.0314481
LOC103339888	LOC103330053	0.968034	0.00151642
LOC103339888	LOC103334028	-0.899111	0.0147545
LOC103339888	LOC103334065	0.942212	0.00491262
LOC103339888	LOC103334094	-0.878348	0.0212985
LOC103339888	LOC103335617	0.827226	0.0421975
LOC103339888	LOC103336798	-0.893991	0.0162611
LOC103339888	LOC103337713	0.887182	0.0183737
LOC103339888	LOC103338142	-0.850179	0.0319878
LOC103339888	LOC103338263	-0.936348	0.00594834
LOC103339888	LOC103338627	-0.98685	0.000258252
LOC103339888	LOC103342117	0.824635	0.0434326
LOC103339888	LOC103343812	-0.813197	0.0490838
LOC103339888	LOC103344245	0.984294	0.000368087

[truncated: 1 more sheets: Supplementary Table S11]
